# Supplementary material for: Mlh2 Is an Accessory Factor for DNA Mismatch Repair in Saccharomyces cerevisiae
Source: PLoS Genet. 2014 May 8;10(5):e1004327. doi: 10.1371/journal.pgen.1004327 (PMC4014439; doi:10.1371/journal.pgen.1004327)
Supplement: Table S1 — MutL homologs in sequenced unikont genomes. (XLS) [file pgen.1004327.s005.xls]

## Sheet: Description
Supplemental Table 1. MutL homologs in sequenced unikont genomes.
Accession numbers of MutL homologs are identified by species and broken down into
Fungi, Metazoans, Other Opisthokonts (Choanoflagellates, Filasterea, Icthyosporea,
and Nucleariids), and Other Unikonts (Apusozoa and Amoebozoa) in different sheets.
Accessions are further divided into homologs of MLH1, ScPMS1/HsPMS2, MLH3, MLH2,
and HsPMS1.
Accession numbers marked with '#' indicate those that have been reannotated (see
Supplemental Table 3). Accession numbers marked with '(frag)' appear to fragments
of the full-length genes.
Accession numbers linked by 'and' indicate the presence of more than one homolog in a species.
Accession numbers linked by a plus sign indicate a gene that is annotated as two
separate (and adjacent) open reading frames.
Accessions lacking key conserved sequence motifs (and not reannotated) are marked with an
asterisk.
Uncertain accession assignments are marked with a question mark.

## Sheet: Fungi
Genus	Species	Strain	MLH1	PMS1	MLH2	MLH3	Notes
% Eukaryota; Opisthokonta; Fungi; Dikarya; Ascomycota; saccharomyceta; Pezizomycotina; leotiomyceta; dothideomyceta; Dothideomycetes; Dothideomycetidae; Dothideomycetidae
Baudoinia	compniacensis	UAMH 10762	EMC91913.1	EMC96566.1	EMC95123.1 (frag)	EMC97518.1
Mycosphaerella	graminicola	IPO323	EGP84400.1	EGP83750.1	EGP87265.1 (frag)	EGP83135.1
Mycosphaerella	populorum	SO2202	EMF09626.1	EMF15515.1	EMF10838.1#	EMF08291.1
Pseudocercospora (Mycosphaerella)	fijiensis	CIRAD86	EME78358.1	EME86010.1	EME79370.1 (frag)	EME85031.1
Zymoseptoria	tritici	IPO323	XP_003849424.1	XP_003848774.1	XP_003852289.1 (frag)	XP_003848159.1
% Eukaryota; Opisthokonta; Fungi; Dikarya; Ascomycota; saccharomyceta; Pezizomycotina; leotiomyceta; dothideomyceta; Dothideomycetes; Dothideomycetidae; Pleosporomycetidae
Bipolaris	maydis	C5	EMD95503.1	EMD93810.1	EMD94411.1	EMD96537.1
Bipolaris	sorokiniana	ND90Pr	EMD69755.1	EMD62497.1	EMD66996.1#	EMD68349.1
Leptosphaeria	maculans	JN3	CBX93874.1	CBX99291.1	CBX95508.1	CBX92283.1
Phaeosphaeria	nodorum	SN15	XP_001799059.1	XP_001796446.1	XP_001794729.1#	XP_001795285.1
Pyrenophora	teres	f. teres 0-1	XP_003304105.1	XP_003306681.1	XP_003301792.1	XP_003303623.1
Pyrenophora	tritici-repentis	Pt-1C-BFP	XP_001939340.1	XP_001935253.1	XP_001938078.1#	XP_001934628.1
Setosphaeria	turcica	Et28A	EOA86965.1	EOA87723.1	EOA89057.1#	EOA92209.1
% Eukaryota; Opisthokonta; Fungi; Dikarya; Ascomycota; saccharomyceta; Pezizomycotina; leotiomyceta; dothideomyceta; Dothideomycetes; Dothideomycetes incertae sedis
Neofusicoccum	parvum	UCRNP2	EOD48241.1 (frag)	EOD43617.1	-	-
% Eukaryota; Opisthokonta; Fungi; Dikarya; Ascomycota; saccharomyceta; Pezizomycotina; leotiomycetes; Eurotiomycetes; Chaetothyriomycetidae
Coniosporium	apollinis	CBS 100218	EON60873.1	EON69788.1	EON64249.1	EON62760.1
Exophiala	dermatitdis		EHY53057.1	EHY57994.1	EHY59618.1	EHY51788.1
% Eukaryota; Opisthokonta; Fungi; Dikarya; Ascomycota; saccharomyceta; Pezizomycotina; leotiomyceta; Eurotiomycetes; Eurotiomycetidae; Eurotiales; Trichocomaceae
Neosartorya	fischeri	NRRL_181	XP_001259525.1	XP_001260801.1	XP_001262126.1	XP_001267373.1
Talaromyces	marneffei	ATCC_18224	XP_002144802.1	XP_002145249.1	XP_002149588.1	XP_002144457.1
Talaromyces	stipitatus	ATCC_10500	XP_002340659.1	XP_002487307.1	XP_002487466.1	XP_002341073.1
% Eukaryota; Opisthokonta; Fungi; Dikarya; Ascomycota; saccharomyceta; Pezizomycotina; leotiomyceta; Eurotiomycetes; Eurotiomycetidae; Eurotiales; Microsporic Trichocomaceae
Aspergillus	clavatus	NRRL_1	XP_001274465.1	XP_001275615.1	XP_001276681.1	XP_001271537.1
Aspergillus	fumigatus	Af293	XP_753480.1	XP_755674.1	XP_747384.1	XP_752177.1
Aspergillus	nidulans	FGSC_A4	XP_657730.1	XP_663920.1	XP_659168.1	XP_661969.1
Aspergillus	niger	ATCC_1015	EHA18964.1	EHA22707.1	EHA24729.1	-
Aspergillus	niger	CBS_513.88	XP_001398763.2	XP_001399369.2	XP_001397003.1	XP_001401452.2
Aspergillus	oryzae	RIB40	XP_001824017.1	XP_001821792.1	-	XP_001821425.1
Aspergillus	terreus	NIH2624	XP_001211278.1	XP_001208682.1	XP_001216390.1#	XP_001214749.1
Penicillium	chrysogenum	Wisconsin_54-1255	XP_002567721.1	XP_002557980.1	XP_002557119.1	XP_002565661.1
Penicillium	digitatum	Pd1	EKV10428.1	EKV06374.1	EKV21766.1#	-
% Eukaryota; Opisthokonta; Fungi; Dikarya; Ascomycota; saccharomyceta; Pezizomycotina; leotiomyceta; Eurotiomycetes; Eurotiomycetidae; Onygenales
Ajellomyces	capsulatus	G186AR	EEH10117.1#	EEH05886.1	EEH05069.1#	EEH08732.1
Ajellomyces	capsulatus	NAm1	-	XP_001538372.1	XP_001538667.1#	XP_001536146.1
Ajellomyces	dermatitidis	ER-3	EEQ84847.1	EEQ92458.1	EEQ88053.1#	EEQ83584.1
Ajellomyces	dermatitidis	SLH14081	XP_002625551.1	XP_002626101.1	XP_002627716.1	XP_002624982.1
Arthroderma	benhamiae	CBS 112371	XP_003010410.1	XP_003016495.1	XP_003015579.1+XP_003015580.1#	XP_003012183.1
Arthroderma (Microsporum canis)	otae	CBS 113480	XP_002848216.1	XP_002846537.1	XP_002846118.1#	XP_002851197.1
Trichophyton	verrucosum	HKI 0517	XP_003024108.1#	XP_003019589.1	XP_003019186.1+XP_003019185.1	XP_003018097.1
Uncinocarpus	reesii	1704	XP_002584533.1	-	XP_002543201.1#	XP_002583833.1
% Eukaryota; Opisthokonta; Fungi; Dikarya; Ascomycota; saccharomyceta; Pezizomycotina; leotiomyceta; Eurotiomycetes; Eurotiomycetidae; Microsporic Onygenales
Coccidioides	immitis	RS	XP_001239552.1*	XP_001245606.1	XP_001241612.1#	XP_001244653.1
Coccidioides	posadasii	C735_delta_SOWgp	EER24992.1	EER29166.1	EER28443.1#	EER26141.1
Paracoccidioides	brasiliensis	Pb01	XP_002795706.1	XP_002798066.1	XP_002794605.1#	XP_002793447.1
Paracoccidioides	brasiliensis	Pb03	EEH22697.1	EEH23116.1	EEH18034.1	EEH21956.1
Paracoccidioides	brasiliensis	Pb18	EEH49478.1	EEH42105.1	EEH46931.1#	EEH48452.1
% Eukaryota; Opisthokonta; Fungi; Dikarya; Ascomycota; saccharomyceta; Pezizomycotina; leotiomyceta; sordariomyceta; Leotiomycetes; Helotiales
Botrytis (Botryotinia fuckeliana)	cinerea	B05.10	XP_001558189.1#	XP_001545711.1	XP_001550968.1#	XP_001557786.1
Glarea	lozoyensis	74030	EHL01567.1*	EHL02939.1	EHL01996.1#	-
Marssonina	brunnea		EKD21671.1	EKD17782.1	EKD15574.1	EKD16468.1+EKD16469.1
Sclerotinia	sclerotiorum	1980 UF-70	XP_001590867.1	XP_001589152.1	XP_001594419.1	XP_001588423.1
% Eukaryota; Opisthokonta; Fungi; Dikarya; Ascomycota; saccharomyceta; Pezizomycotina; leotiomyceta; sordariomyceta; Sordariomycetes; Hypocreomycetidae; Glomerelleales
Colletotrichum	gloeosporioides	Nara gc5	ELA32839.1	ELA24642.1	ELA31540.1#	-
Colletotrichum	orbiculare	MAFF 240422	ENH85436.1	ENH77087.1?	-	-
% Eukaryota; Opisthokonta; Fungi; Dikarya; Ascomycota; saccharomyceta; Pezizomycotina; leotiomyceta; sordariomyceta; Sordariomycetes; Hypocreomycetidae; Hypocreales
Beauveria	bassiana	ARSEF 2860	EJP69812.1	EJP64109.1	EJP69015.1	EJP65947.1
Claviceps	purpurea	20.1	CCE28687.1	CCE30521.1	CCE35280.1	CCE32564.1
Cordyceps	militaris		EGX92713.1	EGX94660.1	EGX90393.1	EGX93910.1*
Gibberella	zeae	PH-1	XP_389904.1	XP_382105.1	XP_381341.1	XP_381790.1
Metarhizium	acridum	CQMa_102	EFY93418.1	EFY86086.1	EFY89778.1	EFY91104.1
Metarhizium	anisopliae	ARSEF_23	EFY98348.1	EFY99221.1	EFZ00244.1	-
Nectria	haematococca	mpVI_77-13-4	EEU40295.1	EEU34176.1	EEU48453.1	EEU44091.1
% Eukaryota; Opisthokonta; Fungi; Dikarya; Ascomycota; saccharomyceta; Pezizomycotina; leotiomyceta; sordariomyceta; Sordariomycetes; Hypocreomycetidae; Microsporic Hyocreales
Fusarium	oxysporum	Fo5176	EGU80674.1	EGU81226.1	EGU76453.1	EGU74053.1
Fusarium	oxysporum	f. sp cubense race 4	EMT60428.1	EMT66402.1	EMT62262.1#	EMT64677.1
Fusarium	oxysporum	f. sp cubense race 1	ENH68949.1	ENH63070.1	ENH60712.1#	ENH72622.1
% Eukaryota; Opisthokonta; Fungi; Dikarya; Ascomycota; saccharomyceta; Pezizomycotina; leotiomyceta; sordariomyceta; Sordariomycetes; Sordariomycetidae; Calosphaeriales
Togninia	minima	UCRPA7	EON98961.1	EOO01501.1	-	EON96897.1?
% Eukaryota; Opisthokonta; Fungi; Dikarya; Ascomycota; saccharomyceta; Pezizomycotina; leotiomyceta; sordariomyceta; Sordariomycetes; Sordariomycetidae; Magnaporthales
Magnaporthe	oryzae	70-15	XP_367196.2	XP_003714713.1	XP_003710876.1	XP_003716677.1
Magnaporthe	oryzae	P131	ELQ61492.1	-	-	ELQ67418.1
Magnaporthe	oryzae	Y34	-	ELQ40472.1	ELQ39374.1	-
% Eukaryota; Opisthokonta; Fungi; Dikarya; Ascomycota; saccharomyceta; Pezizomycotina; leotiomyceta; sordariomyceta; Sordariomycetes; Sordariomycetidae; Sordariales; Chaetomiaceae
Chaetomium	thermophilum	var. Thermophilum DSM 1495	EGS21480.1	EGS21559.1	-	EGS23069.1
Thielavia	terrestris	NRRL_8126	AEO66823.1	AEO66719.1	AEO65773.1	AEO71807.1
% Eukaryota; Opisthokonta; Fungi; Dikarya; Ascomycota; saccharomyceta; Pezizomycotina; leotiomyceta; sordariomyceta; Sordariomycetes; Sordariomycetidae; Sordariales; Mitosporic Chaetomiaceae
Myceliophthora	thermophila	ATCC 42464	XP_003660490.1	XP_003660391.1	XP_003659478.1	XP_003667264.1
% Eukaryota; Opisthokonta; Fungi; Dikarya; Ascomycota; saccharomyceta; Pezizomycotina; leotiomyceta; sordariomyceta; Sordariomycetes; Sordariomycetidae; Sordariales; Sordariaceae
Neurospora	crassa	OR74A	XP_962522.1	XP_962690.2	XP_963744.1	XP_963198.1
Neurospora	tetrasperma	FGSC_2508	EGO59112.1	EGO59521.1	EGO52873.1?/EGZ77708.1?	EGO56835.1
Podospora	anserina	S_mat+	XP_001910200.1	XP_001910360.1	XP_001905111.1??	XP_001909790.1
Sordaria	macrospora	K-hell	XP_003350020.1	XP_003348835.1	-	XP_003346704.1
% Eukaryota; Opisthokonta; Fungi; Dikarya; Ascomycota; saccharomyceta; Pezizomycotina; Orbiliomycetes
Arthrobotrys	oligospora		EGX53462.1	EGX46548.1	EGX49575.1	EGX46841.1		FERSC
% Eukaryota; Opisthokonta; Fungi; Dikarya; Ascomycota; saccharomyceta; Pezizomycotina; Pezizomycetes; Pezizales; Tuberaceae
Tuber	melanosporum	Mel28	XP_002836854.1	XP_002836027.1	XP_002840079.1	XP_002836896.1		FERSC
% Eukaryota; Opisthokonta; Fungi; Dikarya; Ascomycota; saccharomyceta; Saccharomycotina; Saccharomycetes; basal
Dekkera	bruxellensis	AWRI1499	EIF45234.1	EIF49315.1	EIF47837.1			Incomplete for all
Ogataea	parapolymoprha	DL-1	EFW97382.1	EFW94545.1	-	-
Komagataella	pastoris	GS115	XP_002491051.1	XP_002493530.1	-	XP_002492968.1
Wickerhamomyces	ciferrii		CCH42624.1	CCH43072.1#	CCH41605.1	CCH40485.1
Yarrowia	lipolytica	CLIB122	XP_501666.1	XP_503794.1	-	XP_501549.1
% Eukaryota; Opisthokonta; Fungi; Dikarya; Ascomycota; saccharomyceta; Saccharomycotina; Saccharomycetes; CTG clade
Candida	albicans	SC5314	XP_712766.1	XP_710686.1	-	XP_715055.1
Candida	albicans	WO-1	EEQ45378.1	EEQ47445.1	-	EEQ41827.1
Candida	dubliniensis	CD36	XP_002419756.1	XP_002418831.1	-	XP_002417975.1
Candida	maltosa	Xu316	EMG48456.1	EMG45899.1	-	EMG50006.1
Candida	orthopsilosis		CCG23708.1	CCG25664.1	-	CCG24741.1
Candida	parapsilosis		CCE44313.1	CCE42077.1	-	-
Candida	tenuis	ATCC 10573	EGV65381.1	EGV60904.1	-	EGV60378.1
Candida	tropicalis	MYA-3404	XP_002545288.1	XP_002547773.1	-	XP_002549418.1
Clavispora	lusitaniae	ATCC_42720	XP_002618313.1	XP_002617364.1	-	XP_002618607.1
Debaryomyces	hansenii	CBS767	XP_462501.2	XP_002770025.1	-	XP_459762.2
Lodderomyces	elongisporus	NRRL YB-4239	XP_001524284.1	XP_001526024.1	-	XP_001525716.1
Meyerozyma	guilliermondii	ATCC_6260	EDK38404.2	EDK37866.2	-	EDK39083.2
Millerozyma	farinosa		CCE72581.1 and CCE73146.1	CCE79303.1 and CCE88588.1	-	CCE79756.1 and CCE89046.1
Scheffersomyces	stipitis	CBS 6054	XP_001384344.2	XP_001384508.2	-	XP_001388013.2
Spathaspora	passalidarum	NRRL Y-27907	EGW30722.1	EGW32903.1	-	EGW32619.1
% Eukaryota; Opisthokonta; Fungi; Dikarya; Ascomycota; saccharomyceta; Saccharomycotina; Saccharomycetes
Ashbya	aceri		-	AGO14214.1	AGO13365.1	AGO09897.1
Ashbya	gossypii	ATCC_10895	NP_985351.1	NP_985276.1	NP_985773.1	NP_982449.1
Ashbya	gossypii	FDAG1	AEY97485.1	AEY97409.1	AEY97910.1	AEY94558.1
Candida	glabrata	CBS_138	XP_446304.1	XP_447944.1	XP_444920.1	XP_449431.1
Eremothecium	cymbalariae	DBVPG#7215	XP_003645687.1	XP_003646951.1	XP_003647287.1	XP_003644934.1
Kazachstania	africana	CBS 2517	CCF56780.1	CCF60145.1	CCF58860.1	CCF59644.1
Kazachstania	naganishii	CBS 8797	CCK71870.1	CCK68952.1	CCK68261.1	CCK72260.1
Kluyveromyces	lactis	NRRL Y-1140	XP_453504.1	XP_452705.1	XP_455859.1	XP_452646.1
Lachancea	thermotolerans	CBS_6340	XP_002554627.1	XP_002555409.1	-	XP_002553212.1
Naumovozyma	castellii	CBS 4309	XP_003676035.1	XP_003677517.1	XP_003673352.1	XP_003675485.1
Naumovozyma	dairenensis	CBS 421	XP_003671739.1	XP_003670812.1	XP_003670239.1	XP_003672563.1
Saccharomyces	cerevisiae	CEN.PK113-7D	EIW08430.1	EIW08010.1	EIW09114.1	EIW06946.1
Saccharomyces	cerevisiae	EC1118	CAY81993.1	CAY82521.1	CAY81273.1	CAY86795.1
Saccharomyces	cerevisiae	Kyokai no. 7	GAA25613.1	GAA26014.1	GAA24921.1	GAA26811.1
Saccharomyces	cerevisiae	JAY291	EEU05661.1	EEU05477.1	EEU04510.1	EEU09147.1
Saccharomyces	cerevisiae	S288c	NP_013890.1	NP_014317.2	NP_013135.1	NP_015161.1
Tetrapisispora	blattae	CBS 6284	CCH59753.1	CCH63199.1	CCH62320.1	CCH60638.1
Tetrapisispora	phaffii	CBS 4417	XP_003684950.1	XP_003686067.1	XP_003686539.1	XP_003685208.1
Torulaspora	delbrueckii		XP_003682849.1	XP_003680528.1	XP_003678722.1	XP_003679176.1
Vanderwaltozyma	polyspora	DSM 70294	XP_001645690.1	XP_001644784.1	XP_001644947.1 and XP_001644817.1	XP_001646199.1
Zygosaccharomyces	bailii	CLIB 213	CDF87318.1	CDF89591.1	-	CDF91064.1
Zygosaccharomyces	rouxii	CBS_732	XP_002494685.1	XP_002496298.1	XP_002494750.1	XP_002497528.1
% Eukaryota; Opisthokonta; Fungi; Dikarya; Ascomycota; Taphrinomycotina; Pneumocystomycetes
Pneumocystis	jirovecii		CCJ31386.1*?,CCJ29486.1?	CCJ30765.1	-	-
Pneumocystis	murina	B123	EMR08964.1+EMR08965.1+EMR08966.1	EMR10835.1	-	-
% Eukaryota; Opisthokonta; Fungi; Dikarya; Ascomycota; Taphrinomycotina; Schizosaccharomycetes
Schizosaccharomyces	japonicus	yFS275	XP_002172869.1	XP_002173399.1	-	-
Schizosaccharomyces	pombe	972h-	NP_596199.1	NP_594417.1	-	-
% Eukaryota; Opisthokonta; Fungi; Dikarya; Ascomycota; Taphrinomycotina; Taphrinomycetes
Taphrina	deformans	PYCC 5710	CCG81604.1*	CCG82066.1	-	-
% Eukaryota; Opisthokonta; Fungi; Dikarya; Basidiomycota; Agaricomycotina
Agaricus	bisporus	var.bisporus H97	EKV44631.1*	EKV42739.1	-	EKV42469.1 (frag)
Agaricus	bisporus	var. Burnetti JB137-S8	EKM75652.1*	EKM74869.1 (frag)	-	EKM79876.1
Auricularia	delicata	TFB-10046 SS5	EJD54784.1	EJD52733.1+EJD52732.1	-	EJD53641.1
Coniophora	puteana	RWD-64-598 SS2	EIW77203.1	EIW78023.1+EIW78024.1	-	EIW82275.1
Coprinopsis	cinerea	Okayama7#130	XP_001840436.2	XP_001838229.2*	-	XP_002911246.1+XP_002911247.1
Cryptococcus	gatti	WM276	XP_003194522.1	XP_003192745.1	-	XP_003193541.1
Cryptococcus	neoformans	var. Grubii H99	AFR95746.1	AFR97949.1	-	AFR95110.1
Cryptococcus	neoformans	var._neoformans_B-3501A	XP_775190.1
Cryptococcus	neoformans	var._neoformans_JEC21	XP_571158.1
Dacryopinax	sp.	DJM-731 SS1	EJT99224.1 and EJU03397.1 and EJT96510.1	EJU03169.1	-	EJU06351.1
Dichomitus	squalens	LYAD-421 SS1	EJF63759.1	EJF60471.1+EJF60472.1	-	EJF62378.1
Fibroporia	radiculosa		CCM04736.1	CCM04153.1	-	CCL98575.1
Fomitiporia	mediterranea	MF3/22	EJD05496.1	EJC99530.1+EJC99529.1	-	EJD01597.1
Laccaria	bicolor	S238N-H82	XP_001879846.1	XP_001886811.1+XP_001886812.1	-	XP_001877024.1+XP_001877025.1
Phanerochaete	carnosa	HHB-10118-sp	EKM56943.1	EKM52502.1+EKM52503.1	-	EKM59744.1
Piriformospora	indica	DSM 11827	CCA70092.1	CCA70731.1	-	CCA72812.1
Postia	placenta	Mad-698-R	XP_002469822.1	-	-	XP_002476432.1
Punctularia	strigosozonata		EIN08836.1	EIN06509.1+EIN06510.1	-	EIN10511.1
Schizophyllum	commune	H4-8	XP_003028737.1	XP_003031353.1	-	XP_003036774.1
Serpula	lacrymans		EGO03568.1	EGN97537.1+EGN97539.1	-	-
Stereum	hirsutum		EIM82138.1	EIM84733.1	-	EIM87968.1
Trametes	versicolor		EIW55636.1	EIW57082.1	-	EIW61657.1
Tremella	mesenterica		EIW67366.1	EIW72799.1	-	EIW66724.1
%Eukaryota; Opisthokonta; Fungi; Dikarya; Basidiomycota; Pucciniomycotina
Melampsora	Laricis-populina		EGG00837.1*	EGG04475.1	-	EGG00148.1
Mixia	osmundae	IAM 14324	GAA98976.1	GAB00070.1	-	GAA97669.1
Puccinia	graminis	f._sp._tritici_CRL_75-36-700-3	XP_003321931.1	XP_003320881.1	-	XP_003333413.1
Rhizoctonia	solani	AG-1 IB	CCO32550.1	CCO32820.1*	-	-
Rhodosporidium	toruloides	NP11	EMS21816.1	EMS19231.1	-	EMS20661.1
% Eukaryota; Opisthokonta; Fungi; Dikarya; Basidiomycota; Ustilaginomycotina
Malassezia	globosa	CBS 7966	XP_001731498.1*	XP_001732241.1*	-	-
Malassezia	sympodialis	ATCC 42132	CCU99857.1*	CCU98613.1	-	-
Pseudozyma	antarctica	T-34	GAC71334.1*	GAC76910.1	-	GAC73121.1 (frag)
Pseudozyma	hubeiensis	SY62	GAC92996.1	GAC92643.1	-	GAC93827.1 (frag)
Sporisorium	reilianum	SRZ2	CBQ72407.1	CBQ72169.1	-	CBQ73880.1
Ustilago	hordei		CCF49668.1	CCF53078.1	-	CCF51401.1
Ustilago	maydis	521	XP_761355.1	XP_758079.1	-	XP_759628.1
% Eukaryota; Opisthokonta; Fungi; Dikarya; Basidiomycota; Basidiomycota incertae sedis
Wallemia	ichthyophaga	EXF-994	EOQ99573.1	EOR03661.1	-	EOQ98664.1 (frag)
Wallemia	sebi	CBS 633.66	EIM19483.1	EIM21612.1		EIM22051.1
% Eukaryota; Opisthokonta; Fungi; Chytridiomycota
Batrachochytrium	dendrobatidis	JAM81	EGF81928.1	EGF79457.1	-	-
Spizellomyces	punctatus	DAOM BR117	SPPG_00956.3	SPPG_01529.3	-	SPPG_00425.3
% Eukaryota; Opisthokonta; Fungi; Microsporidia
Edhazardia	aedis	USNM 41457	EJW02973.1	EJW03872.1	-	EJW01741.1?
Encephalitozoon	cuniculi	GB-M1	NP_597370.1	NP_586432.1	-	-
Encephalitozoon	hellem	ATCC 50504	XP_003887226.1	XP_003888369.1	-	-
Encephalitozoon	intestinalis	ATCC 50506	XP_003072837.1	XP_003073974.1	-	-
Encephalitozoon	romaleae	SJ-2008	AFN82960.1	AFN84096.1	-	-
Enterocytozoon	bieneusi		XP_002650381.1*	XP_002650338.1	-	-	Mlh1 has terminal FGRF, not FERC
Nematocida	parisii	ERTm3	EIJ88438.1 (frag)	EIJ89149.1	-	-
Nematocida	sp. 1	ERTm2	EHY64532.1*	EHY66070.1	-	-	Mlh1 has terminal FGR, not FERC
Nosema	bombycis	CQ1	EOB15063.1,EOB15400.1	EOB11797.1*	-	-	Mlh1 has terminal FGR, not FERC
Nosema	ceranae	BRL01	XP_002996758.1	XP_002996256.1	-	-
Trachipleistophora	hominis		ELQ75633.1+ELQ75634.1*	ELQ74651.1+ELQ76928.1?	-	-
Vavraia	culicis		ELA47432.1	ELA45870.1	-	-	Mlh1 has terminal FKRI, not FERC
% Eukaryota; Opisthokonta; Fungi; Blastocladiomycota
Allomyces	macrogynus	ATCC 38327	AMAG_08074.2	AMAG_13890.2 and AMAG_11433.2	AMAG_02925.2 and AMAG_14994.2	AMAG_19349.2 and AMAG_03125.2
% Eukaryota; Opisthokonta; Fungi; Fungi incertae sedis; Early diverging fungal lineages
Mortierella	verticillata	NRRL 6337	MVEG_01632.1	MVEG_06365.1+MVEG_06366.1	-	MVEG_01414.1
Mucor	circinelloides f. Circinelloides	1006PhL	EPB84782.1	EPB85682.1	EPB92337.1	EPB87901.1

## Sheet: Metazoa
Genus	Species	Strain	MLH1	HsPMS2	HsPMS1	MLH3
% Eukaryota; Opisthokonta; Metazoa; Placozoa
Trichoplax	adherans		XP_002111226.1	XP_002110081.1	XP_002116380.1	XP_002115749.1?
% Eukaryota; Opisthokonta; Metazoa; Porifera
Amphimedon	queenslandica		XP_003386293.1	XP_003388127.1	-	XP_003389963.1
% Eukaryota; Opisthokonta; Metazoa; Eumetazoa; Cnidaria
Hydra	magnipapillata		XP_002156705.1	XP_002165510.1	XP_002159366.1, XP_002170168.1	-
Nematostella	vectensis		XP_001631890.1	XP_001626114.1,XP_001623519.1	XP_001641066.1(frag)	XP_001638893.1+XP_001638894.1
% Eukaryota; Opisthokonta; Metazoa; Eumetazoa; Ctenophora
Mnemiopsis	leidyi		ML082314a	ML310323a	ML076030a	ML01237a
% Eukaryota; Opisthokonta; Metazoa; Eumetazoa; Bilateria; Deuterostomia; Echniodermata
Strongylocentrotus	purpuratus		XP_793318.2	XP_786592.2	XP_001188203.1?, XP_797096.2?	XP_001185665.1,XP_780519.2
% Eukaryota; Opisthokonta; Metazoa; Eumetazoa; Bilateria; Deuterostomia; Hemichordata
Saccoglossus	kowalevskii		XP_002735708.1	XP_002736491.1*	-	XP_002730726.1
% Eukaryota; Opisthokonta; Metazoa; Eumetazoa; Bilateria; Deuterostomia; Chordata; Tunicata
Ciona	intestinalis		XP_002122535.1	XP_002120346.1	XP_002130522.1	XP_002125934.1
Oikopleura	dioica		CBY10971.1,CBY39274.1	CBY24580.1,CBY36677.1	CBY37996.1?,CBY39275.1? (frags)	-
% Eukaryota; Opisthokonta; Metazoa; Eumetazoa; Bilateria; Deuterostomia; Chordata; Cephalochordata
Branchiostoma	floridae		XP_002609074.1	XP_002595431.1+XP_002595433.1	XP_002600719.1?	XP_002613202.1?	XP_002600721.1?
% Eukaryota; Opisthokonta; Metazoa; Eumetazoa; Bilateria; Deuterostomia; Chordata; Craniata; Vertebrata; Gnathostomata; Teleostomi; Euteleostomi; Actinopterygii
Danio	rerio		NP_956953.1	XP_693648.4	NP_958476.2	XP_696739.3
Oryzias	latipes		XP_004084992.1 (frag)	XP_004080263.1	XP_004081873.1	XP_004082626.1
Takifugu	rupes		-	-	-	-
Tetraodon	nigroviridis		CAG04734.1	CAG04443.1	CAG08289.1	-	CAG10616.1?, CAF89348.1?, CAF89461.1?
% Eukaryota; Opisthokonta; Metazoa; Eumetazoa; Bilateria; Deuterostomia; Chordata; Craniata; Vertebrata; Gnathostomata; Teleostomi; Euteleostomi; Sarchopterygii; Dipnotetrapodomorpha; Tetrapoda; Amphibia
Xenopus	tropicalis		XP_002933455.1	XP_002932025.1	NP_001136373.2	NP_001238771.1
% Eukaryota; Opisthokonta; Metazoa; Eumetazoa; Bilateria; Deuterostomia; Chordata; Craniata; Vertebrata; Gnathostomata; Teleostomi; Euteleostomi; Sarchopterygii; Dipnotetrapodomorpha; Tetrapoda...Lepidosauria
Anolis	carolinensis		XP_003222301.1	XP_003227693.1	XP_003217479.1	XP_003214488.1
% Eukaryota; Opisthokonta; Metazoa; Eumetazoa; Bilateria; Deuterostomia; Chordata; Craniata; Vertebrata; Gnathostomata; Teleostomi; Euteleostomi; Sarchopterygii; Dipnotetrapodomorpha; Tetrapoda...Aves
Meleagris	gallopavo		XP_003207334.1	-	XP_003207472.1	XP_003206667.1
Taeniopygia	guttata		XP_002197386.1	NP_001232335.1*	XP_002195180.1	XP_002199972.1	NP_001232335.1.ck
% Eukaryota; Opisthokonta; Metazoa; Eumetazoa; Bilateria; Deuterostomia; Chordata; Craniata; Vertebrata; Gnathostomata; Teleostomi; Euteleostomi; Sarchopterygii; Dipnotetrapodomorpha; Tetrapoda...Mammalia...Prototheria
Monodelphis	domestica		XP_001362893.1	XP_001377577.1	XP_001378642.1	XP_001375015.1
Ornithorhynchus	anatinus		XP_003430998.1	XP_001512507.2	XP_001507554.2	XP_001516394.1
% Eukaryota; Opisthokonta; Metazoa; Eumetazoa; Bilateria; Deuterostomia; Chordata; Craniata; Vertebrata; Gnathostomata; Teleostomi; Euteleostomi; Sarchopterygii; Dipnotetrapodomorpha; Tetrapoda...Mammalia...Metatheria
Sarcophilus	harrisii		XP_003762841.1	XP_003761534.1	XP_003764107.1	XP_003756292.1
% Eukaryota; Opisthokonta; Metazoa; Eumetazoa; Bilateria; Deuterostomia; Chordata; Craniata; Vertebrata; Gnathostomata; Teleostomi; Euteleostomi; Sarchopterygii; Dipnotetrapodomorpha; Tetrapoda...Mammalia...Eutheria
Homo	sapiens		NP_000240.1	NP_000526.1	NP_000525.1	NP_001035197.1
Mus	musculus		NP_081086.2	NP_032912.2	NP_705784.1	NP_780546.1
Oryctolagus	cuniculus		XP_002716213.1	XP_002723121.1	XP_002712385.1	XP_002719688.1,XP_002719689.1
Otolemur	garnettii		XP_003781838.1	XP_003804142.1	XP_003801092.1	XP_003787104.1
Pan	paniscus		XP_003826159.1	XP_003833006.1	-	XP_003824225.1
Pan	troglodytes		XP_003339085.1,XP_001170433.1,XP_001170253.2	XP_001141671.1	XP_515987.3,XP_003309411.1,XP_003309410.1	XP_001158621.1,XP_001158557.1
Pongo	abelii		XP_002813992.1	XP_002817725.1	NP_001126019.1	NP_001124874.1
Rattus	norvegicus		NP_112315.1	NP_001099378.1	NP_001009535.1	NP_001101513.1
Sus	scrofa		NP_001165838.1	XP_003124331.1	XP_003483751.1	XP_001926322.2
Tursiops	truncatus		-	XP_004317337.1	XP_004316367.1	XP_004320259.1,XP_004320260.1
% Eukaryota; Opisthokonta; Metazoa; Eumetazoa; Bilateria; Protostomia; Ecdysozoa; Panarthropoda; Arthropoda; Mandibulata; Pancrustacea; Hexapoda; Insecta
Tribolium	castaneum		XP_972898.1	XP_974934.1	-	EFA06563.1
Acyrthosiphon	pisum		XP_001945011.2	XP_003243755.1+XP_001947410.2	XP_001948119.2	-
Camponotus	floridanus		EFN66099.1	EFN70759.1	-	-	EFN62999.1?
Solenopsis	invicta		EFZ19621.1 (frag)	EFZ21171.1 (frag)	EFZ13291.1 (frag)	EFZ14674.1 (frag)
Drosophila	melanogaster		NP_477022.1	NP_477023.1	-	-
Nasonia	vitripennis		NP_001154957.1,XP_001602327.1	XP_003426459.1	XP_001607972.2?	-
Pediculus	humanus		XP_002425174.1	XP_002425208.1	XP_002428013.1	XP_002431787.1
% Eukaryota; Opisthokonta; Metazoa; Eumetazoa; Bilateria; Protostomia; Ecdysozoa; Panarthropoda; Arthropoda; Mandibulata; Pancrustacea; Crustacea
Daphnia	pulex		EFX86130.1	EFX87911.1	EFX72573.1	EFX74534.1
% Eukaryota; Opisthokonta; Metazoa; Eumetazoa; Bilateria; Protostomia; Ecdysozoa; Panarthropoda; Chelicerata; Arachnida
Ixodes	scapularis		XP_002400269.1	XP_002399323.1	-	XP_002406861.1+XP_002406860.1
Metaseiulus	occidentalis		XP_003743640.1	XP_003740613.1	-	-
% Eukaryota; Opisthokonta; Metazoa; Eumetazoa; Bilateria; Protostomia; Ecdysozoa; Nematoda
Ascaris	suum		ADY42642.1	ADY41341.1	-	-
Brugia	malayi		XP_001895452.1	XP_001892689.1*	-	-
Caenorhabditis	briggsae		XP_002643131.1	XP_002636616.1	-	-
Caenorhabditis	elegans		NP_499796.2	NP_505933.1	-	-
% Eukaryota; Opisthokonta; Metazoa; Eumetazoa; Bilateria; Protostomia; Lophotrochozoa; Mollusca
Crassostrea	gigas		EKC32160.1 and EKC36635.1(frag)? And EKC41367.1(frag)?	EKC38171.1 and EKC22731.1(frag)?	EKC40895.1	EKC38947.1
Lottia	gigantea		ESP00172.1+ESP00174.1	ESO84069.1	ESO96339.1(frag)	ESO82946.1 (frag)
% Eukaryota; Opisthokonta; Metazoa; Eumetazoa; Bilateria; Protostomia; Lophotrochozoa; Annelida
Capitella	teleta		ELU13964.1+ELU13965.1#	ELT88557.1+ELT88556.1	ELT92187.1	ELT91309.1
Helobdella	robusta		ESO08857.1	ESN92320.1 (frag)	-	ESN97733.1 (frag)
% Eukaryota; Opisthokonta; Metazoa; Eumetazoa; Bilateria;Platyhelminthes
Clonorchis	sinensis		GAA54102.1	GAA49406.1	-	GAA47876.1 (frag)
Schistosoma	mansoni		XP_002572422.1	CCD59361.1 and XP_002575273.1	-	XP_002573122.1 (frag)?

## Sheet: Other Opisthokonts
Genus	Species	Strain	MLH1	hPMS2 (yPMS1)	hPMS1	MLH3
% Eukaryota; Opisthokonta; Choanoflagellida
Monosiga	brevicollis	MX1	XP_001745742.1#	XP_001747286.1	XP_001748097.1	XP_001744144.1
Salpingoeca	rosetta		PTSG_00253.1	PTSG_02549.1	-	PTSG_11884.1
% Eukaryota; Opisthokonta; Opisthokonta incertae sedis; Ichthyosporea
Capsaspora	owczarzaki	ATCC 30864	CAOG_06381.4	CAOG_04075.4	-	CAOG_01177.4
Sphaeroforma	arctica	JP610	SARC_13889.1*	SARC_12845.1 + SARC_07410.1 + SARC_05411.1	-	SARC_01526.1
% Eukaryota; Opisthokonta; Nucleariidae and Fonticula group
Fonticula	alba		H696_00823.2	H696_02651.2	-	-

## Sheet: Other Unikonta
Genus	Species	Strain	MLH1	hPMS2 (yPMS1)	hPMS1 (yMLH2?)	MLH3	Other	Notes
% Eukaryota; Apusozoa
Thecamonas	trahens	ATCC 50062	AMSG_08739.2*	AMSG_07542.2	-	AMSG_06120.2	AMSG_05362.2	*No FERC sequence
% Eukaryota; Amoebozoa
Dictyostelium	discoideum	AX4	XP_637285.1	XP_638844.1	-	XP_638891.4
Entamoeba	histolytica	HM-1:IMSS	XP_651821.1	XP_650637.1	-	XP_652484.1
Polysphondylium	pallidum	PN500	EFA84233.1	EFA79872.1	-	EFA79175.1
